# Supplementary material for: Establishment and Application of an Indirect ELISA for the Detection of Antibodies to Porcine Streptococcus suis Based on a Recombinant GMD Protein
Source: Animals (Basel). 2023 Feb 17;13(4):719. doi: 10.3390/ani13040719 (PMC9952749; doi:10.3390/ani13040719)
Supplement: Supplementary file 1 [file animals-13-00719-s001.zip]

Archive with 1 entries (1 files):
- animals-2064006-supplementary.pdf
